# Supplementary material for: Topologically cloaked magnetic colloidal transport
Source: Nat Commun. 2025 Feb 20;16:1828. doi: 10.1038/s41467-025-57004-4 (PMC11842733; doi:10.1038/s41467-025-57004-4)
Supplement: Supplementary file 8 — Supplementary Data 1 [file 41467_2025_57004_MOESM8_ESM.zip]

Archive with 213 entries (212 files):
- figurerawdata/
- figurerawdata/20240423_boat11_th0_180_ph350_260_Frq15_16.38.15.000_(01).npy
- figurerawdata/20240423_boat11_th0_180_ph350_260_Frq15_16.38.15.000_(02).npy
- figurerawdata/20240423_boat11_th0_180_ph350_260_Frq15_16.38.15.000_(03).npy
- figurerawdata/20240423_boat11_th0_180_ph350_260_Frq15_16.38.15.000_(04).npy
- figurerawdata/20240423_boat11_th0_180_ph350_260_Frq15_16.38.15.000_(05).npy
- figurerawdata/20240423_boat11_th0_180_ph350_260_Frq15_16.38.15.000_(06).npy
- figurerawdata/20240423_boat11_th0_180_ph350_260_Frq15_16.38.15.000_(07).npy
- figurerawdata/20240423_boat11_th0_180_ph350_260_Frq15_16.38.15.000_(08).npy
- figurerawdata/20240423_boat11_th0_180_ph350_260_Frq15_16.38.15.000_(09).npy
- figurerawdata/20240423_boat11_th0_180_ph350_260_Frq15_16.38.15.000_(10).npy
- figurerawdata/20240423_boat11_th0_180_ph350_260_Frq15_16.38.15.000_(12).npy
- figurerawdata/20240423_boat11_th0_180_ph350_260_Frq15_16.38.15.000_(13).npy
- figurerawdata/20240423_boat11_th0_180_ph350_260_Frq15_16.38.15.000_(14).npy
- figurerawdata/20240423_boat11_th0_180_ph350_260_Frq15_16.38.15.000_(15).npy
- figurerawdata/20240423_boat11_th0_180_ph350_260_Frq15_16.38.15.000_(16).npy
- figurerawdata/20240423_boat11_th0_180_ph350_260_Frq15_16.38.15.000_(17).npy
- figurerawdata/20240423_boat11_th0_180_ph350_260_Frq15_16.38.15.000_(18).npy
- figurerawdata/20240423_boat11_th0_180_ph350_260_Frq15_16.38.15.000_(19).npy
- figurerawdata/20240423_boat11_th0_180_ph350_260_Frq15_16.38.15.000_(20).npy
- figurerawdata/20240423_boat11_th0_180_ph350_260_Frq15_16.38.15.000_(21).npy
- figurerawdata/20240423_boat11_th0_180_ph350_260_Frq15_16.38.15.000_(22).npy
- figurerawdata/20240423_boat11_th0_180_ph350_260_Frq15_16.38.15.000_(23).npy
- figurerawdata/20240423_boat11_th0_180_ph350_260_Frq15_16.38.15.000_(24).npy
- figurerawdata/20240423_boat11_th0_180_ph350_260_Frq15_16.38.15.000_(25).npy
- figurerawdata/20240423_boat11_th0_180_ph350_260_Frq15_16.38.15.000_(26).npy
- figurerawdata/20240423_boat11_th0_180_ph350_260_Frq15_16.38.15.000_(27).npy
- figurerawdata/20240423_boat11_th0_180_ph350_260_Frq15_16.38.15.000_(28).npy
- figurerawdata/20240425_boat09_th0_180_ph350_260_Frq15_16.03.45.000_(01).npy
- figurerawdata/20240425_boat09_th0_180_ph350_260_Frq15_16.03.45.000_(02).npy
- figurerawdata/20240425_boat09_th0_180_ph350_260_Frq15_16.03.45.000_(03).npy
- figurerawdata/20240425_boat09_th0_180_ph350_260_Frq15_16.03.45.000_(04).npy
- figurerawdata/20240425_boat09_th0_180_ph350_260_Frq15_16.03.45.000_(05).npy
- figurerawdata/20240425_boat09_th0_180_ph350_260_Frq15_16.03.45.000_(06).npy
- figurerawdata/20240425_boat09_th0_180_ph350_260_Frq15_16.03.45.000_(07).npy
- figurerawdata/20240425_boat09_th0_180_ph350_260_Frq15_16.03.45.000_(08).npy
- figurerawdata/20240425_boat09_th0_180_ph350_260_Frq15_16.03.45.000_(09).npy
- figurerawdata/20240425_boat09_th0_180_ph350_260_Frq15_16.03.45.000_(10).npy
- figurerawdata/20240425_boat09_th0_180_ph350_260_Frq15_16.03.45.000_(11).npy
- figurerawdata/20240425_boat09_th0_180_ph350_260_Frq15_16.03.45.000_(12).npy
- figurerawdata/20240425_boat09_th0_180_ph350_260_Frq15_16.03.45.000_(13).npy
- figurerawdata/20240425_boat09_th0_180_ph350_260_Frq15_16.03.45.000_(14).npy
- figurerawdata/20240425_boat09_th0_180_ph350_260_Frq15_16.03.45.000_(15).npy
- figurerawdata/20240425_boat09_th0_180_ph350_260_Frq15_16.03.45.000_(16).npy
- figurerawdata/20240425_boat09_th0_180_ph350_260_Frq15_16.03.45.000_(17).npy
- figurerawdata/20240425_boat09_th0_180_ph350_260_Frq15_16.03.45.000_(18).npy
- figurerawdata/20240425_boat09_th0_180_ph350_260_Frq15_16.03.45.000_(19).npy
- figurerawdata/20240425_boat09_th0_180_ph350_260_Frq15_16.03.45.000_(20).npy
- figurerawdata/20240425_boat09_th0_180_ph350_260_Frq15_16.03.45.000_(21).npy
- figurerawdata/20240425_boat09_th0_180_ph350_260_Frq15_16.03.45.000_(22).npy
- figurerawdata/20240425_boat09_th0_180_ph350_260_Frq15_16.03.45.000_(23).npy
- figurerawdata/20240425_boat09_th0_180_ph350_260_Frq15_16.03.45.000_(24).npy
- figurerawdata/20240425_boat09_th0_180_ph350_260_Frq15_16.03.45.000_(25).npy
- figurerawdata/20240425_boat09_th0_180_ph350_260_Frq15_16.03.45.000_(26).npy
- figurerawdata/20240425_boat09_th0_180_ph350_260_Frq15_16.03.45.000_(27).npy
- figurerawdata/20240425_boat09_th0_180_ph350_260_Frq15_16.03.45.000_(28).npy
- figurerawdata/20240425_boat09_th0_180_ph350_260_Frq15_16.03.45.000_(29).npy
- figurerawdata/20240425_boat09_th0_180_ph350_260_Frq15_16.03.45.000_(30).npy
- figurerawdata/20240425_boat09_th0_180_ph350_260_Frq15_16.03.45.000_(31).npy
- figurerawdata/20240425_boat09_th0_180_ph350_260_Frq15_16.03.45.000_(32).npy
- figurerawdata/20240425_boat09_th0_180_ph350_260_Frq15_16.03.45.000_(33).npy
- figurerawdata/20240425_boat09_th0_180_ph350_260_Frq15_16.03.45.000_(34).npy
- figurerawdata/20240425_boat09_th0_180_ph350_260_Frq15_16.03.45.000_(35).npy
- figurerawdata/20240425_boat09_th0_180_ph350_260_Frq15_16.03.45.000_(36).npy
- figurerawdata/20240425_boat09_th0_180_ph350_260_Frq15_16.03.45.000_(37).npy
- figurerawdata/20240425_boat09_th0_180_ph350_260_Frq15_16.03.45.000_(38).npy
- figurerawdata/20240425_boat09_th0_180_ph350_260_Frq15_16.03.45.000_(39).npy
- figurerawdata/20240425_boat09_th0_180_ph350_260_Frq15_16.03.45.000_(40).npy
- figurerawdata/20240425_boat09_th0_180_ph350_260_Frq15_16.03.45.000_(41).npy
- figurerawdata/20240425_boat09_th0_180_ph350_260_Frq15_16.03.45.000_(42).npy
- figurerawdata/20240425_boat09_th0_180_ph350_260_Frq15_16.03.45.000_(43).npy
- figurerawdata/20240506_square73_th0_180_ph350_260_Frq15_16.44.13.000_(01).npy
- figurerawdata/20240506_square73_th0_180_ph350_260_Frq15_16.44.13.000_(02).npy
- figurerawdata/20240506_square73_th0_180_ph350_260_Frq15_16.44.13.000_(03).npy
- figurerawdata/20240506_square73_th0_180_ph350_260_Frq15_16.44.13.000_(04).npy
- figurerawdata/20240506_square73_th0_180_ph350_260_Frq15_16.44.13.000_(05).npy
- figurerawdata/20240506_square73_th0_180_ph350_260_Frq15_16.44.13.000_(06).npy
- figurerawdata/20240506_square73_th0_180_ph350_260_Frq15_16.44.13.000_(08).npy
- figurerawdata/20240506_square73_th0_180_ph350_260_Frq15_16.44.13.000_(09).npy
- figurerawdata/20240506_square73_th0_180_ph350_260_Frq15_16.44.13.000_(11).npy
- figurerawdata/20240506_square73_th0_180_ph350_260_Frq15_16.44.13.000_(12).npy
- figurerawdata/20240506_square73_th0_180_ph350_260_Frq15_16.44.13.000_(13).npy
- figurerawdata/20240506_square73_th0_180_ph350_260_Frq15_16.44.13.000_(14).npy
- figurerawdata/20240506_square73_th0_180_ph350_260_Frq15_16.44.13.000_(15).npy
- figurerawdata/20240506_square73_th0_180_ph350_260_Frq15_16.44.13.000_(16).npy
- figurerawdata/20240506_square73_th0_180_ph350_260_Frq15_16.44.13.000_(17).npy
- figurerawdata/20240506_square73_th0_180_ph350_260_Frq15_16.44.13.000_(18).npy
- figurerawdata/20240506_square73_th0_180_ph350_260_Frq15_16.44.13.000_(19).npy
- figurerawdata/20240506_square73_th0_180_ph350_260_Frq15_16.44.13.000_(20).npy
- figurerawdata/20240506_square73_th0_180_ph350_260_Frq15_16.44.13.000_(21).npy
- figurerawdata/20240506_square73_th0_180_ph350_260_Frq15_16.44.13.000_(22).npy
- figurerawdata/20240506_square73_th0_180_ph350_260_Frq15_16.44.13.000_(23).npy
- figurerawdata/20240506_square73_th0_180_ph350_260_Frq15_16.44.13.000_(24).npy
- figurerawdata/20240506_square73_th0_180_ph350_260_Frq15_16.44.13.000_(25).npy
- figurerawdata/20240506_square73_th0_180_ph350_260_Frq15_16.44.13.000_(26).npy
- figurerawdata/20240506_square73_th0_180_ph350_260_Frq15_16.44.13.000_(27).npy
- figurerawdata/20240506_square73_th0_180_ph350_260_Frq15_16.44.13.000_(28).npy
- figurerawdata/20240506_square73_th0_180_ph350_260_Frq15_16.44.13.000_(29).npy
- figurerawdata/20240506_square73_th0_180_ph350_260_Frq15_16.44.13.000_(30).npy
- figurerawdata/20240506_square73_th0_180_ph350_260_Frq15_16.44.13.000_(31).npy
- figurerawdata/20240506_square73_th0_180_ph350_260_Frq15_16.44.13.000_(32).npy
- figurerawdata/20240506_square73_th0_180_ph350_260_Frq15_16.44.13.000_(33).npy
- figurerawdata/20240506_square73_th0_180_ph350_260_Frq15_16.44.13.000_(34).npy
- figurerawdata/20240506_square73_th0_180_ph350_260_Frq15_16.44.13.000_(35).npy
- figurerawdata/20240506_square73_th0_180_ph350_260_Frq15_16.44.13.000_(36).npy
- figurerawdata/20240506_square73_th0_180_ph350_260_Frq15_16.44.13.000_(37).npy
- figurerawdata/20240506_square73_th0_180_ph350_260_Frq15_16.44.13.000_(38).npy
- figurerawdata/20240506_square73_th0_180_ph350_260_Frq15_16.44.13.000_(39).npy
- figurerawdata/20240506_square73_th0_180_ph350_260_Frq15_16.44.13.000_(40).npy
- figurerawdata/20240506_square73_th0_180_ph350_260_Frq15_16.44.13.000_(41).npy
- figurerawdata/20240506_square74_th0_180_ph355_265_Frq15_09.46.35.000_(01).npy
- figurerawdata/20240506_square74_th0_180_ph355_265_Frq15_09.46.35.000_(02).npy
- figurerawdata/20240506_square74_th0_180_ph355_265_Frq15_09.46.35.000_(03).npy
- figurerawdata/20240506_square74_th0_180_ph355_265_Frq15_09.46.35.000_(04).npy
- figurerawdata/20240506_square74_th0_180_ph355_265_Frq15_09.46.35.000_(05).npy
- figurerawdata/20240506_square74_th0_180_ph355_265_Frq15_09.46.35.000_(06).npy
- figurerawdata/20240506_square74_th0_180_ph355_265_Frq15_09.46.35.000_(07).npy
- figurerawdata/20240506_square74_th0_180_ph355_265_Frq15_09.46.35.000_(08).npy
- figurerawdata/20240506_square74_th0_180_ph355_265_Frq15_09.46.35.000_(09).npy
- figurerawdata/20240506_square74_th0_180_ph355_265_Frq15_09.46.35.000_(10).npy
- figurerawdata/20240506_square74_th0_180_ph355_265_Frq15_09.46.35.000_(11).npy
- figurerawdata/20240506_square74_th0_180_ph355_265_Frq15_09.46.35.000_(12).npy
- figurerawdata/20240506_square74_th0_180_ph355_265_Frq15_09.46.35.000_(13).npy
- figurerawdata/20240506_square74_th0_180_ph355_265_Frq15_09.46.35.000_(14).npy
- figurerawdata/20240506_square74_th0_180_ph355_265_Frq15_09.46.35.000_(15).npy
- figurerawdata/20240506_square74_th0_180_ph355_265_Frq15_09.46.35.000_(16).npy
- figurerawdata/20240506_square74_th0_180_ph355_265_Frq15_09.46.35.000_(17).npy
- figurerawdata/20240506_square74_th0_180_ph355_265_Frq15_09.46.35.000_(18).npy
- figurerawdata/20240506_square74_th0_180_ph355_265_Frq15_09.46.35.000_(19).npy
- figurerawdata/20240506_square74_th0_180_ph355_265_Frq15_09.46.35.000_(20).npy
- figurerawdata/20240506_square74_th0_180_ph355_265_Frq15_09.46.35.000_(21).npy
- figurerawdata/20240506_square74_th0_180_ph355_265_Frq15_09.46.35.000_(22).npy
- figurerawdata/20240506_square74_th0_180_ph355_265_Frq15_09.46.35.000_(23).npy
- figurerawdata/20240506_square74_th0_180_ph355_265_Frq15_09.46.35.000_(24).npy
- figurerawdata/20240506_square74_th0_180_ph355_265_Frq15_09.46.35.000_(25).npy
- figurerawdata/20240506_square74_th0_180_ph355_265_Frq15_09.46.35.000_(26).npy
- figurerawdata/20240506_square74_th0_180_ph355_265_Frq15_09.46.35.000_(27).npy
- figurerawdata/20240506_square74_th0_180_ph355_265_Frq15_09.46.35.000_(28).npy
- figurerawdata/20240506_square74_th0_180_ph355_265_Frq15_09.46.35.000_(29).npy
- figurerawdata/20240506_square74_th0_180_ph355_265_Frq15_09.46.35.000_(30).npy
- figurerawdata/20240506_square74_th0_180_ph355_265_Frq15_09.46.35.000_(31).npy
- figurerawdata/20240506_square74_th0_180_ph355_265_Frq15_09.46.35.000_(32).npy
- figurerawdata/20240506_square74_th0_180_ph355_265_Frq15_09.46.35.000_(33).npy
- figurerawdata/20240506_square74_th0_180_ph355_265_Frq15_09.46.35.000_(34).npy
- figurerawdata/20240506_square74_th0_180_ph355_265_Frq15_09.46.35.000_(35).npy
- figurerawdata/20240506_square74_th0_180_ph355_265_Frq15_09.46.35.000_(36).npy
- figurerawdata/20240506_square74_th0_180_ph355_265_Frq15_09.46.35.000_(37).npy
- figurerawdata/20240506_square74_th0_180_ph355_265_Frq15_09.46.35.000_(38).npy
- figurerawdata/20240506_square74_th0_180_ph355_265_Frq15_09.46.35.000_(39).npy
- figurerawdata/20240521_circle50_th0_180_ph350_260_Frq20_16.00.03.000_(01).npy
- figurerawdata/20240521_circle50_th0_180_ph350_260_Frq20_16.00.03.000_(02).npy
- figurerawdata/20240521_circle50_th0_180_ph350_260_Frq20_16.00.03.000_(03).npy
- figurerawdata/20240521_circle50_th0_180_ph350_260_Frq20_16.00.03.000_(04).npy
- figurerawdata/20240521_circle50_th0_180_ph350_260_Frq20_16.00.03.000_(05).npy
- figurerawdata/20240521_circle50_th0_180_ph350_260_Frq20_16.00.03.000_(06).npy
- figurerawdata/20240521_circle50_th0_180_ph350_260_Frq20_16.00.03.000_(07).npy
- figurerawdata/20240521_circle50_th0_180_ph350_260_Frq20_16.00.03.000_(08).npy
- figurerawdata/20240521_circle50_th0_180_ph350_260_Frq20_16.00.03.000_(09).npy
- figurerawdata/20240521_circle50_th0_180_ph350_260_Frq20_16.00.03.000_(10).npy
- figurerawdata/20240521_circle50_th0_180_ph350_260_Frq20_16.00.03.000_(11).npy
- figurerawdata/20240521_circle50_th0_180_ph350_260_Frq20_16.00.03.000_(12).npy
- figurerawdata/20240521_circle50_th0_180_ph350_260_Frq20_16.00.03.000_(13).npy
- figurerawdata/20240521_circle50_th0_180_ph350_260_Frq20_16.00.03.000_(14).npy
- figurerawdata/20240521_circle50_th0_180_ph350_260_Frq20_16.00.03.000_(15).npy
- figurerawdata/20240521_circle50_th0_180_ph350_260_Frq20_16.00.03.000_(16).npy
- figurerawdata/20240521_circle50_th0_180_ph350_260_Frq20_16.00.03.000_(17).npy
- figurerawdata/20240521_circle50_th0_180_ph350_260_Frq20_16.00.03.000_(18).npy
- figurerawdata/20240521_circle50_th0_180_ph350_260_Frq20_16.00.03.000_(19).npy
- figurerawdata/20240521_circle50_th0_180_ph350_260_Frq20_16.00.03.000_(20).npy
- figurerawdata/20240521_circle50_th0_180_ph350_260_Frq20_16.00.03.000_(21).npy
- figurerawdata/20240521_circle50_th0_180_ph350_260_Frq20_16.00.03.000_(22).npy
- figurerawdata/20240521_circle50_th0_180_ph350_260_Frq20_16.00.03.000_(23).npy
- figurerawdata/20240521_circle50_th0_180_ph350_260_Frq20_16.00.03.000_(24).npy
- figurerawdata/20240521_circle50_th0_180_ph350_260_Frq20_16.00.03.000_(25).npy
- figurerawdata/20240521_circle50_th0_180_ph350_260_Frq20_16.00.03.000_(26).npy
- figurerawdata/20240521_circle50_th0_180_ph350_260_Frq20_16.00.03.000_(27).npy
- figurerawdata/20240521_circle50_th0_180_ph350_260_Frq20_16.00.03.000_(28).npy
- figurerawdata/20240521_circle50_th0_180_ph350_260_Frq20_16.00.03.000_(29).npy
- figurerawdata/20240521_circle50_th0_180_ph350_260_Frq20_16.00.03.000_(30).npy
- figurerawdata/20240521_circle50_th0_180_ph350_260_Frq20_16.00.03.000_(31).npy
- figurerawdata/20240521_circle50_th0_180_ph350_260_Frq20_16.00.03.000_(32).npy
- figurerawdata/20240521_circle50_th0_180_ph350_260_Frq20_16.00.03.000_(33).npy
- figurerawdata/20240524_circle48_th0_180_ph350_270_Frq15_13.40.45.000_(01).npy
- figurerawdata/20240524_circle48_th0_180_ph350_270_Frq15_13.40.45.000_(02).npy
- figurerawdata/20240524_circle48_th0_180_ph350_270_Frq15_13.40.45.000_(03).npy
- figurerawdata/20240524_circle48_th0_180_ph350_270_Frq15_13.40.45.000_(04).npy
- figurerawdata/20240524_circle48_th0_180_ph350_270_Frq15_13.40.45.000_(05).npy
- figurerawdata/20240524_circle48_th0_180_ph350_270_Frq15_13.40.45.000_(06).npy
- figurerawdata/20240524_circle48_th0_180_ph350_270_Frq15_13.40.45.000_(07).npy
- figurerawdata/20240524_circle48_th0_180_ph350_270_Frq15_13.40.45.000_(08).npy
- figurerawdata/20240524_circle48_th0_180_ph350_270_Frq15_13.40.45.000_(09).npy
- figurerawdata/20240524_circle48_th0_180_ph350_270_Frq15_13.40.45.000_(10).npy
- figurerawdata/20240524_circle48_th0_180_ph350_270_Frq15_13.40.45.000_(11).npy
- figurerawdata/20240524_circle48_th0_180_ph350_270_Frq15_13.40.45.000_(12).npy
- figurerawdata/20240524_circle48_th0_180_ph350_270_Frq15_13.40.45.000_(13).npy
- figurerawdata/20240524_circle48_th0_180_ph350_270_Frq15_13.40.45.000_(14).npy
- figurerawdata/20240524_circle48_th0_180_ph350_270_Frq15_13.40.45.000_(15).npy
- figurerawdata/20240524_circle48_th0_180_ph350_270_Frq15_13.40.45.000_(16).npy
- figurerawdata/20240524_circle48_th0_180_ph350_270_Frq15_13.40.45.000_(17).npy
- figurerawdata/20240524_circle48_th0_180_ph350_270_Frq15_13.40.45.000_(18).npy
- figurerawdata/20240524_circle48_th0_180_ph350_270_Frq15_13.40.45.000_(19).npy
- figurerawdata/20240524_circle48_th0_180_ph350_270_Frq15_13.40.45.000_(20).npy
- figurerawdata/20240524_circle48_th0_180_ph350_270_Frq15_13.40.45.000_(21).npy
- figurerawdata/20240524_circle48_th0_180_ph350_270_Frq15_13.40.45.000_(22).npy
- figurerawdata/20240524_circle48_th0_180_ph350_270_Frq15_13.40.45.000_(23).npy
- figurerawdata/20240524_circle48_th0_180_ph350_270_Frq15_13.40.45.000_(24).npy
- figurerawdata/20240524_circle48_th0_180_ph350_270_Frq15_13.40.45.000_(25).npy
- figurerawdata/20240524_circle48_th0_180_ph350_270_Frq15_13.40.45.000_(26).npy
- figurerawdata/20240524_circle48_th0_180_ph350_270_Frq15_13.40.45.000_(27).npy
- figurerawdata/20240524_circle48_th0_180_ph350_270_Frq15_13.40.45.000_(28).npy
- figurerawdata/20240524_circle48_th0_180_ph350_270_Frq15_13.40.45.000_(29).npy
- figurerawdata/20240524_circle48_th0_180_ph350_270_Frq15_13.40.45.000_(30).npy
- figurerawdata/deformCorrection_tracking_data.py
