# Supplementary material for: Topologically cloaked magnetic colloidal transport
Source: Nat Commun. 2025 Feb 20;16:1828. doi: 10.1038/s41467-025-57004-4 (PMC11842733; doi:10.1038/s41467-025-57004-4)
Supplement: Supplementary file 8 — Supplementary Data 1 [file 41467_2025_57004_MOESM8_ESM.zip › figurerawdata/deformCorrection_tracking_data.py]

#!/usr/bin/env python3
# -*- coding: utf-8 -*-
"""
@author: Anna Rossi
"""

import ffmpeg
import numpy as np
import os
import pathlib
import cmath
import math

from cmath import sqrt
from math import sqrt
from pathlib import Path
from PIL import Image, ImageDraw
from scipy.optimize import fsolve


class pattern:
    def __init__(self,filename,x_0,y_0,a,R,b,x_cut,y_cut,color4,success):
        self.filename=filename
        self.x_0 = x_0
        self.y_0 = y_0
        self.a = a
        self.R = R       
        self.b = b
        self.x_cut = x_cut
        self.y_cut = y_cut
        self.color4 = color4
        self.success = success


def c_square(z):

        return z*(1+(2*R/(math.pi*z))**4)**(3/4)-c_target


def square_equation(z):

    z = z[0] + 1j * z[1]
    eq = c_square(z)
    return [eq.real, eq.imag]


width = 301
height = 301
image_data_success = np.zeros((height, width, 3), dtype=np.uint8)
image_data_fail = np.zeros((height, width, 3), dtype=np.uint8)

q=math.pi/height

for y in range(-round(height/2),round(height/2)):
    for x in range(-round(width/2),round(width/2)):
        c = 180-75*np.sign(math.sin(2*q*x)+math.sin(2*q*y))
        image_data_success[round((y-x)/2)+round(height/4)+round(width/4), round((y+x)/2)+round(width/4)+round(width/4)] = [c, c, c]
        image_data_fail[round((y-x)/2)+round(height/4)+round(width/4), round((y+x)/2)+round(width/4)+round(width/4)] = [c, c, c]


patternlist=[]
patternlist.append(pattern("20240506_square73_th0_180_ph350_260_Frq15_16.44.13.000", 648, 496, 14, 2, 1, 1057, 109, [0, 255, 128, 255], True))
patternlist.append(pattern("20240506_square74_th0_180_ph355_265_Frq15_09.46.35.000", 721, 531, 14, 3, 1, 1122, 135, [255, 0, 255, 255], False))
patternlist.append(pattern("20240425_boat09_th0_180_ph350_260_Frq15_16.03.45.000", 706, 519, 14, 2, 1, 1095, 130, [128, 255, 0, 255], True))
patternlist.append(pattern("20240423_boat11_th0_180_ph350_260_Frq15_16.38.15.000", 616, 494, 14, 4, 1, 1021, 85, [128, 255, 0, 255], True))
patternlist.append(pattern("20240524_circle48_th0_180_ph350_270_Frq15_13.40.45.000", 727, 479, 18, 1, 1, 1108, 76, [0, 153, 0, 255], True))
patternlist.append(pattern("20240521_circle50_th0_180_ph350_260_Frq20_16.00.03.000", 717, 512, 18, 3, 1, 1111, 110, [255, 0, 0, 255], False))


for currentpattern in patternlist:

    filename = currentpattern.filename
    x_0 = currentpattern.x_0
    y_0 = currentpattern.y_0
    a = currentpattern.a
    R_exp = currentpattern.R
    b = currentpattern.b
    x_cut = currentpattern.x_cut
    y_cut = currentpattern.y_cut
    color4 = currentpattern.color4
    color3 = (color4[0],color4[1],color4[2])
    success = currentpattern.success

    TrackingFileList = list(i.stem for i in pathlib.Path(f'').glob(f'{filename}*.npy'))
    tracking_files_global = list(f'{name}.npy' for name in TrackingFileList)
    

    for trackingfile in tracking_files_global:
        data = np.load(trackingfile)
        frameno = data[:,0].astype(np.int32)
        x = data[:,1]
        y = data[:,2]

        a_vp = a*2.329
        R = complex(R_exp*a_vp*(-1/cmath.sqrt(2)), R_exp*a_vp*(1/cmath.sqrt(2)))
        B = complex(b*a_vp*(-1/cmath.sqrt(2)), b*a_vp*(1/cmath.sqrt(2)))

        data_corr = np.empty((3,))

        for i in range(len(frameno)):
            frameno_corr = frameno[i]
            if x[i] < x_cut and y[i]>y_cut:
                c_x = x[i]-x_0
                c_y = y[i]-y_0
                c = complex(c_x,c_y)
                if "circle" in filename:
                    z = c
                if "ellipse" in filename:
                    z = c/2*(1 + cmath.sqrt(1-4*B**2/c**2))
                if "boat" in filename:
                    z = cmath.sqrt((1-R**2/c**2 + cmath.sqrt(1-2*R**2/c**2))/(1+ cmath.sqrt(1-2*R**2/c**2)))*c
                if "square" in filename:
                    c_target = c
                    initial_guess = [c_x, c_y]          
                    solution = fsolve(square_equation, initial_guess)
                    z = solution[0] + 1j * solution[1]
                u = z + (R**2/z)
                x_corr = u.real+x_0
                y_corr = u.imag+y_0
                
                xpy_wsz = (round(u.real/math.sqrt(2)/a_vp + u.imag/math.sqrt(2)/a_vp+0.5)-u.real/math.sqrt(2)/a_vp - u.imag/math.sqrt(2)/a_vp-0.5)*width/math.sqrt(2)
                xmy_wsz = (round(u.real/math.sqrt(2)/a_vp - u.imag/math.sqrt(2)/a_vp)-u.real/math.sqrt(2)/a_vp + u.imag/math.sqrt(2)/a_vp)*width/math.sqrt(2)
                x_wsz = round(1/math.sqrt(2)*(xpy_wsz+xmy_wsz))+round(width/2)
                y_wsz = round(1/math.sqrt(2)*(xpy_wsz-xmy_wsz))+round(height/2)
                
                if success == True:
                    image_data_success[-x_wsz][-y_wsz] = color3
                else:
                    image_data_fail[-x_wsz][-y_wsz] = color3
                pos_corr = [frameno_corr, x_corr, y_corr]
                data_corr = np.vstack((data_corr, pos_corr))
                             
        data_corr = np.delete(data_corr, 0, axis=0)
        trackingdata_name = Path(trackingfile).stem
        #np.save(f'{trackingdata_name}_deformCorrected', data_corr)
        del data_corr
    

image_success = Image.fromarray(image_data_success, 'RGB')
image_success.show(image_success)
image_fail = Image.fromarray(image_data_fail, 'RGB')
image_fail.show(image_fail)

#image_success.save(f'Cloak_success_folded_w{width}_h{height}.png')
#image_fail.save(f'Cloak_fail_folded_w{width}_h{height}.png')
